# Supplementary material for: Population structure and transmission of Mycobacterium bovis in Ethiopia
Source: Microb Genom. 2021 May 4;7(5):000539. doi: 10.1099/mgen.0.000539 (PMC8209724; doi:10.1099/mgen.0.000539)
Supplement: Supplementary material 2 [file mgen-7-0539-s002.xlsx]

## Sheet: Sheet2
Row Labels	Count of network_id
1	19
2	15
4	11
12	9
28	8
6	6
16	5
29	4
3	4
33	3
38	3
10	3
40	2
13	2
7	2
32	2
43	2
15	1
41	1
37	1
19	1
31	1
20	1
35	1
42	1
39	1
44	1
30	1
46	1
14	1
48	1
34	1
50	1
36	1
52	1
5	1
11	1
17	1
8	1
18	1
9	1
21	1
45	1
22	1
47	1
23	1
49	1
24	1
51	1
25	1
53	1
26	1
27	1
(blank)
Grand Total	136

## Sheet: Study_metadata
Metadata for the isolates included in study
Isolate ID	ENA accession	Animal ID	Herd code for analysis	Host	Breed	Sample type	Region	Collection date	Binary	SB Number	CC
720	ERR4769414	ALB720	N	Cow	Zebu	Tissue	Alage	2017-05-13	1100000101111110111111111111111111111100000	SB0133	Af2
4577	ERR4769415	4577	Y	Cow	HF x Zebu cross	Tissue	Mekele	2016-09-25	1100000101111110111111111111111111111100000	SB0133	Af2
4640	ERR4769421	8A0574	Z	Cow	HF x Zebu cross	Tissue (1)	Mekele	2016-08-27	1100011101111110111111111111111111111100000	SB0134	Eu3
4641	ERR4769423	ALB720	N	Cow	Zebu	Tissue (1)	Alage	2017-05-13	1100000101111110111111111111111111111100000	SB0133	Af2
4642	ERR4769425	4589	Y	Cow	HF x Zebu cross	Tissue (SC)	Mekele	2016-09-25	1100000101111110111111111111111111111100000	SB0133	Af2
4643	ERR4769427	8A0574	Z	Cow	HF x Zebu cross	Tissue (2)	Mekele	2016-08-27	1100011101111110111111111111111111111100000	SB0134	Eu3
4645	ERR4769431	ALB720	N	Cow	Zebu	Tissue (2)	Alage	2017-05-13	1100000101111110111111111111111111111100000	SB0133	Af2
4657	ERR4769437	ALB312	N	Cow	Zebu	Tissue	Alage	2018-01-13	1100000101111110111111111111111111111100000	SB0133	Af2
59527	ERR4769448	7A0855	V	Cow	HF x Zebu cross	Tissue	Gondar	2017-02-23	1100011101111110111111111111111111111100000	SB0134	Eu3
59530	ERR4769454	AMBA-D08	U	Cow	HF x Zebu cross	Tissue	Gondar	2017-02-22	1100011101111110111111111111111111111100000	SB0134	Eu3
59531	ERR4769455	AMBA-DM	U	Cow	HF x Zebu cross	Tissue	Gondar	2017-02-22	1100011101111110111111111111111111111100000	SB0134	Eu3
59538	ERR4769459	8A0574	Z	Cow	HF x Zebu cross	Tissue	Mekele	2016-08-27	1100011101111110111111111111111111111100000	SB0134	Eu3
59544	ERR4769465	ALB730	N	Cow	Zebu	Tissue	Alage	2017-05-13	1100000101111110111111111111111111111100000	SB0133	Af2
59552	ERR4769469	4589	Y	Cow	HF x Zebu cross	Tissue	Mekele	2016-09-25	1100000101111110111111111111111111111100000	SB0133	Af2
59553	ERR4769471	ALB720	N	Cow	Zebu	Tissue	Alage	2017-05-13	1100000101111110111111111111111111111100000	SB0133	Af2
59555	ERR4769475	4577	Y	Cow	HF x Zebu cross	Tissue	Mekele	2016-09-25	1100000101111110111111111111111111111100000	SB0133	Af2
59556	ERR4769477	4577	Y	Cow	HF x Zebu cross	Tissue	Mekele	2016-09-25	1100000101111110111111111111111111111100000	SB0133	Af2
59559	ERR4772199	4578	Y	Cow	HF x Zebu cross	Tissue	Mekele	2016-09-25	1100000101111110111111111111111111111100000	SB0133	Af2
59564	ERR4769479	4589	Y	Cow	HF x Zebu cross	Tissue	Mekele	2016-09-25	1100000101111110111111111111111111111100000	SB0133	Af2
59565	ERR4769481	4594	Y	Cow	HF x Zebu cross	Tissue	Mekele	2016-09-25	1100000101111110111111111111111111111100000	SB0133	Af2
59566	ERR4769484	4594	Y	Cow	HF x Zebu cross	Tissue	Mekele	2016-09-25	1100000101111110111111111111111111111100000	SB0133	Af2
59567	ERR4769486	4594	Y	Cow	HF x Zebu cross	Tissue	Mekele	2016-09-25	1100000101111110111111111111111111111100000	SB0133	Af2
59571	ERR4769490	4630	Y	Cow	HF x Zebu cross	Tissue	Mekele	2016-09-25	1100011101111110111111111111111111111100000	SB0134	Eu3
59572	ERR4769492	4630	Y	Cow	HF x Zebu cross	Tissue	Mekele	2016-09-25	1100011101111110111111111111111111111100000	SB0134	Eu3
59574	ERR4769494	4630	Y	Cow	HF x Zebu cross	Tissue	Mekele	2016-09-25	1100011101111110111111111111111111111100000	SB0134	Eu3
59577	ERR4772200	6093	Y	Cow	HF x Zebu cross	Tissue	Mekele	2016-09-25	1100010100110110111111111111110111111100000	SB2602	Eu3
59580	ERR4769496	4589	Y	Cow	HF x Zebu cross	Tissue	Mekele	2016-09-25	1100000101111110111111111111111111111100000	SB0133	Af2
59585	ERR4769499	6013	Y	Cow	HF x Zebu cross	Tissue	Mekele	2016-09-24	1100011101111110111111111111111111111100000	SB0134	Eu3
59586	ERR4769501	6013	Y	Cow	HF x Zebu cross	Tissue	Mekele	2016-09-24	1100011101111110111111111111111111111100000	SB0134	Eu3
59587	ERR4772201	CVM CALF	Y	Cow	HF x Zebu cross	Tissue	Mekele	2016-09-23	0100000101111110111110111111111111111100000	SB2567	Af2
59590	ERR4769503	MITU	X	Cow	HF x Zebu cross	Tissue	Mekele	2016-08-23	1100011101111110101111111111101011111100000	SB2678	Eu3
59594	ERR4769509	DAERO	X	Cow	HF x Zebu cross	Tissue	Mekele	2016-08-17	1100011101111110111111111111111111111100000	SB0134	Eu3
59596	ERR4769511	8A0574	Z	Cow	HF x Zebu cross	Tissue	Mekele	2016-08-27	1100011101111110111111111111111111111100000	SB0134	Eu3
59597	ERR4769513	8A0574	Z	Cow	HF x Zebu cross	Tissue	Mekele	2016-08-27	1100011101111110111111111111111111111100000	SB0134	Eu3
59599	ERR4769515	DAERO	X	Cow	HF x Zebu cross	Tissue	Mekele	2016-08-17	1100011101111110111111111111111111111100000	SB0134	Eu3
59601	ERR4769517	8A0036	W	Cow	HF x Zebu cross	Tissue	Mekele	2016-08-26	1100000101111110111111100010000000000100000	SB1176	Af2
59603	ERR4772202	8A0035	W	Cow	HF x Zebu cross	Tissue	Mekele	2016-08-26	1100000101111110111111111111111111111100000	SB0133	Af2
59604	ERR4772203	8A0035	W	Cow	HF x Zebu cross	Tissue	Mekele	2016-08-26	1100000101111110101111111111111111111100000	SB2593	Af2
B14710	ERR4769416	29025	R	Cow	Zebu	Tissue	Holeta	2017-12-15	1100000101111110111111111110000000000100000	SB0912	Af2
B14711	ERR4769418	P-68180510	AA	Cow	HF x Zebu cross	Tissue	Addis Ababa	2018-01-26	1100011101111110111111111111111111111100000	SB0134	Eu3
B14712	ERR4769420	V-3641017	AA	Cow	HF x Zebu cross	Tissue	Addis Ababa	2017-04-10	1100000101111110111111100010000000000100000	SB1176	Af2
B14713	ERR4769422	2C0105	SA	Cow	HF x Zebu cross	Tissue	Sululta	2018-05-01	1100000101111110111111100010000000000100000	SB1176	Af2
B14715	ERR4769426	2C0093	SA	Cow	Zebu	Tissue (sternal)	Sululta	2017-12-22	1100000101111110111111100010000000000100000	SB1176	Af2
B14717	ERR4769430	1C0001	AA	Cow	HF x Zebu cross	Tissue	Addis Ababa	2017-08-02	1100011101111110111111111111111111111100000	SB0134	Eu3
B14718	ERR4769432	1C0003	AA	Cow	HF x Zebu cross	Tissue (lung)	Addis Ababa	2017-08-04	1100000101111110111111111111111111111100000	SB0133	Af2
B14719	ERR4769434	1C0003	AA	Cow	HF x Zebu cross	Tissue (G)	Addis Ababa	2017-08-04	1100000101111110111111111111111111111100000	SB0133	Af2
B14720	ERR4769436	2C0001	SA	Cow	HF x Zebu cross	Tissue (1(1))	Sululta	2017-07-29	1100000101111110111111100010000000000100000	SB1176	Af2
B14721	ERR4769438	2C0003	SA	Cow	HF x Zebu cross	Tissue (1(2)/double)	Sululta	2017-07-31	1100011101111110111111111111111111111100000	SB0134	Eu3
B20585	ERR4769440	2C0007	SA	Cow	Zebu	Tissue (01)	Sululta	2017-09-23	1100000101111110111111111111111111111100000	SB0133	Af2
B20586	ERR4769441	2C0007	SA	Cow	Zebu	Tissue (02)	Sululta	2017-09-23	1100000101111110111111111111111111111100000	SB0133	Af2
B20587	ERR4769443	2C0007	SA	Cow	Zebu	Tissue (03)	Sululta	2017-09-23	1100000101111110111111111111111111111100000	SB0133	Af2
B20588	ERR4769445	2C0007	SA	Cow	Zebu	Tissue (04)	Sululta	2017-09-23	1100000101111110111111111111111111111100000	SB0133	Af2
B20589	ERR4769447	2C0217	SA	Cow	HF x Zebu cross	Tissue (Md)	Sululta	2018-04-05	1100000101111110111111100010000000000100000	SB1176	Af2
B20590	ERR4769449	4260	T	Cow	HF x Zebu cross	Tissue	Bishoftu	2018-01-25	1100000101111110111111100010000000000100000	SB1176	Af2
B20591	ERR4769451	2C0217	SA	Cow	HF x Zebu cross	Tissue	Sululta	2018-04-05	1100000101111110111111100010000000000100000	SB1176	Af2
B20592	ERR4769453	4622	T	Cow	HF x Zebu cross	Tissue	Bishoftu	2016-06-30	1100000101111110111111100010000000000100000	SB1176	Af2
B20593	ERR4769456	2C0006	SA	Cow	Zebu	Tissue	Sululta	2017-08-30	1100000101111110111111110010000000000100000	SB2694	Af2
B20594	ERR4769458	2C0217	SA	Cow	HF x Zebu cross	Tissue (G)	Sululta	2018-04-05	1100000101111110111111100010000000000100000	SB1176	Af2
B20595	ERR4769460	2C0170	SA	Cow	HF x Zebu cross	Tissue	Sululta	2018-02-21	1100000101111110111111111111111111111100000	SB0133	Af2
B20596	ERR4769462	4299	T	Cow	HF x Zebu cross	Tissue	Bishoftu	2018-01-15	1100000101111110111111100010000000000100000	SB1176	Af2
B20597	ERR4769464	Garre	R	Cow	HF x Zebu cross	Tissue (Retro)	Holeta	2018-04-25	1100000101111110111111111110000000000100000	SB0912	Af2
B20598	ERR4769466	4613	T	Cow	HF x Zebu cross	Tissue	Bishoftu	2016-07-07	1100000101111110111111100010000000000100000	SB1176	Af2
B20599	ERR4769468	26014	R	Cow	Zebu	Tissue	Holeta	2018-04-24	1100000101111110111111111110000000000100000	SB0912	Af2
B20603	ERR4769476	26014	R	Cow	Zebu	Tissue (01)	Holeta	2018-04-24	1100000101111110111111111110000000000100000	SB0912	Af2
B20604	ERR4769478	P-24150810	AA	Cow	HF x Zebu cross	Tissue	Addis Ababa	2018-04-23	1100011101111110111111111111111111111100000	SB0134	Eu3
B20605	ERR4769480	P-68190810	AA	Cow	HF x Zebu cross	Tissue	Addis Ababa	2018-04-27	1100000101111110111111100010000000000100000	SB1176	Af2
B20607	ERR4769483	211-178	R	Cow	HF x Zebu cross	Tissue (Md cw+++)	Holeta	2018-04-27	1100000101111110111111111110000000000100000	SB0912	Af2
B26180	ERR4769491	2C0229	SA	Cow	HF x Zebu cross	Tissue (G)	Sululta	2018-04-14	1100000101111110111111100010000000000100000	SB1176	Af2
B26182	ERR4769495	2C0229	SA	Cow	HF x Zebu cross	Tissue ((2) bronch)	Sululta	2018-04-14	1100000101111110111111100010000000000100000	SB1176	Af2
B26183	ERR4769498	2C0229	SA	Cow	HF x Zebu cross	Tissue ((G) bronch)	Sululta	2018-04-14	1100000101111110111111100010000000000100000	SB1176	Af2
B26202	ERR4769520	2C0305	SA	Cow	HF x Zebu cross	Tissue (G)	Sululta	2018-05-21	1100000101111110111111100010000000000100000	SB1176	Af2
B26204	ERR4769524	2C0305	SA	Cow	HF x Zebu cross	Tissue (G)(sternal)	Sululta	2018-05-21	1100000101111110111111100010000000000100000	SB1176	Af2
B26212	ERR4769531	211-178	R	Cow	HF x Zebu cross	Tissue ((G) Md cw+++)	Holeta	2018-04-27	1100000101111110111111111110000000000100000	SB0912	Af2
B26215	ERR4769534	25/158	R	Cow	HF x Zebu cross	Tissue ((1) bronch)	Holeta	2018-04-27	1100000101111110111111111110000000000100000	SB0912	Af2
B26216	ERR4769535	25/158	R	Cow	HF x Zebu cross	Tissue ((2) bronch)	Holeta	2018-04-27	1100000101111110111111111110000000000100000	SB0912	Af2
B3461	ERR4769395	1543	O	Cow	HF x Zebu cross	Milk	Sebeta	2017-06-01	1100000101111110111111100010000000000100000	SB1176	Af2
B3463	ERR4769397	194	Q	Cow	HF x Zebu cross	Milk	Sebeta	2017-06-09	1100000101111110111111100010000000000100000	SB1176	Af2
B3467	ERR4769399	3248	S	Cow	HF x Zebu cross	Milk	Bishoftu	2016-06-20	1100000101111110111111100010000000000100000	SB1176	Af2
B3468	ERR4769402	8059	Q	Cow	HF x Zebu cross	Milk	Sebeta	2017-06-09	0000000000000000000000000000000000000000000	Unknown	Af2
B3474	ERR4769404	1257	P	Cow	HF x Zebu cross	Milk	Sebeta	2017-06-02	1100000101111110111111101010000000000100000	SB2693	Af2
B3477	ERR4769408	41	A	Cow	HF x Zebu cross	Milk	Sebeta	2017-06-03	1100000101111110111111100010000000000100000	SB1176	Af2
B9363	ERR4769394	1C0046	AA	Cow	HF x Zebu cross	Tissue	Addis Ababa	2017-12-13	1100000101111110111111100010000000000100000	SB1176	Af2
B9364	ERR4769396	1C0047	AA	Cow	HF x Zebu cross	Tissue	Addis Ababa	2017-12-13	1100000101111110111111100010000000000100000	SB1176	Af2
B9365	ERR4769398	1C0003	AA	Cow	HF x Zebu cross	Tissue	Addis Ababa	2017-08-04	1100000101111110111111111111111111111100000	SB0133	Af2
B9366	ERR4769400	1C0001	AA	Cow	HF x Zebu cross	Tissue (pooled)	Addis Ababa	2017-08-02	1100011101111110111111111111111111111100000	SB0134	Eu3
B9367	ERR4769401	2C0088	SA	Cow	HF x Zebu cross	Tissue	Sululta	2017-12-15	0000000000000000000000000000000000000000000	Unknown	Af2
B9368	ERR4769403	2C0088	SA	Cow	HF x Zebu cross	Tissue (Md)	Sululta	2017-12-15	1100000101111110111111100010000000000100000	SB1176	Af2
B9369	ERR4769405	4616	T	Cow	HF x Zebu cross	Tissue	Bishoftu	2016-06-30	0000000000000000000000000000000000000000000	Unknown	Af2
B9370	ERR4769407	4367	T	Cow	HF x Zebu cross	Tissue	Bishoftu	2016-07-07	1100000101111110111111100010000000000100000	SB1176	Af2
B9371	ERR4769409	2C0005	SA	Cow	HF x Zebu cross	Tissue	Sululta	2017-08-23	1100011101111110111111111111111111111100000	SB0134	Eu3
B9372	ERR4769411	2C0005	SA	Cow	HF x Zebu cross	Tissue (Retro)	Sululta	2017-08-23	1100011101111110111111111111111111111100000	SB0134	Eu3
B9373	ERR4769413	2C0046	SA	Cow	HF x Zebu cross	Tissue	Sululta	2017-10-27	1100000101111110111111100010000000000100000	SB1176	Af2
BTB-03	ERR4772204	BTBV-03	B	Cow	HF	Tissue	Sebeta	2013-09-17	1100011101111110111111111101111011111100000	SB2604	Eu3
BTB-1192	ERR4772233	BTB-1192	GA	Cow (zebu)	Zebu	Tissue	Gondar	2007-09-22	1100011101111110111111111111111111111100000	SB0134	Eu3
BTB-1423	ERR4772205	BTB-1423	AA	Cow (zebu)	Zebu	Tissue	Addis Ababa	2008-01-25	1100011101111110111111111111111111111100000	SB0134	Eu3
BTB-19	ERR4772206	BTBV-19	B	Cow	HF	Tissue	Sebeta	2013-10-31	1000011101111110111111111111111111111100000	SB0875	Eu3
BTB-2259	ERR4772207	zen-024	D	Cow	HF x Zebu cross	Tissue	Bishoftu	2009-09-18	1100000101111110111111100010000000000100000	SB1176	Af2
BTB-2265	ERR4769559	tse-036	E	Cow	HF x Zebu cross	Tissue	Bishoftu	2009-09-19	1100000101111110111111100010000000000100000	SB1176	Af2
BTB-2266	ERR4772208	tse-036	E	Cow	HF x Zebu cross	Tissue	Bishoftu	2009-09-19	1100000101111110111111100010000000000100000	SB1176	Af2
BTB-2267	ERR4769560	tse-036	E	Cow	HF x Zebu cross	Tissue	Bishoftu	2009-09-19	1100000101111110111111100010000010000100000	SB2595	Af2
BTB-2270	ERR4769561	BTB2270	NA	Cow (zebu)	Zebu	Tissue	Negele (Did Liben)	2009-07-25	1100000101110110111111111111111111111100000	SB0303	Af2
BTB-2349	ERR4772209	gef-004	J	Cow	HF	Tissue	Holeta	2009-11-03	1100000101110110111111111111111111111100000	SB0303	Af2
BTB-2351	ERR4772210	sad-005	I	Cow	HF	Tissue	Holeta	2009-11-03	1100011101111110111111111111111111111100000	SB0134	Eu3
BTB-2395	ERR4772211	sad-005	I	Cow	HF	Tissue	Holeta	2009-11-03	1100011101111110111111111111111111111100000	SB0134	Eu3
BTB-2397	ERR4772212	sad-005	I	Cow	HF	Tissue	Holeta	2009-11-03	1100011101111110111111111111111111111100000	SB0134	Eu3
BTB-2400	ERR4772213	tdm-025	K	Cow	HF	Tissue	Holeta	2009-11-03	1100000101111110111111100010000000000100000	SB1176	Af2
BTB-2461	ERR4769562	geb-026	F	Cow	HF	Tissue	Sululta	2009-11-28	1100011101111110111111111111111111111100000	SB0134	Eu3
BTB-2465	ERR4772214	geb-010	F	Cow	HF	Tissue	Sululta	2009-11-28	1100000101111110111111100010000000000100000	SB1176	Af2
BTB-2471	ERR4772215	mal-027	G	Cow	HF x Zebu cross	Tissue	Sululta	2009-11-28	1000000101111110101111100010000000000100000	SB2583	Af2
BTB-2668	ERR4772217	BTB-2668	FA	Dromedary	Local	Tissue	Filtu	2010-01-16	1100000100110110111111100010000000000100000	SB2591	Af2
BTB-2757	ERR4772218	mar-015	C	Cow	HF x Zebu cross	Tissue	Sebeta	2010-05-05	1100011100111100101011111011011110110100000	SB2603	Eu3
BTB-2769	ERR4772219	agr-056	B	Cow	HF x Zebu cross	Tissue	Sebeta	2010-05-05	1100011101111110111111111111111111111100000	SB0134	Eu3
BTB-2773	ERR4769563	agr-056	B	Cow	HF x Zebu cross	Tissue	Sebeta	2010-05-05	1100011101111110111111111111111111111100000	SB0134	Eu3
BTB-2792	ERR4772216	mal-012	G	Cow	HF	Tissue	Sululta	2010-05-10	1100000101111110111111100010000000000100000	SB1176	Af2
BTB-2793	ERR4772220	pri-056	H	Cow	HF	Tissue	Sululta	2010-05-02	1100000101111110111110111111101100111100000	SB2594	Af2
BTB-2824	ERR4772221	pri-063	H	Cow	HF	Tissue	Sululta	2010-05-02	1100000101111110111111111011101111110100000	SB2596	Af2
BTB-2828	ERR4772222	ets-002	A	Cow	HF x Zebu cross	Tissue	Sebeta	2010-04-30	1100000100111110111111111010000000000100000	SB2592	Af2
BTB-2833	ERR4772223	pri-063	H	Cow	HF	Tissue	Sululta	2010-05-02	1100000101111110111111111111111111111100000	SB0133	Af2
BTB-2844	ERR4769564	rom-061	L	Cow	HF	Tissue	Sendafa	2010-09-16	1100011101111110111111111111111111111100000	SB0134	Eu3
BTB-2850	ERR4769565	ser-007	M	Cow	HF x Zebu cross	Tissue	Addis Ababa	2010-09-18	1000000101111110111111111111111011111100000	SB1477	Af2
BTB-2855	ERR4772224	ser-002	M	Cow	HF x Zebu cross	Tissue	Addis Ababa	2010-09-18	1100000101111110111111100010000000000100000	SB1176	Af2
BTB-2856	ERR4772225	ser-002	M	Cow	HF x Zebu cross	Tissue	Addis Ababa	2010-09-18	1100011101111110111111111111111111111100000	SB0134	Eu3
BTB-2859	ERR4772226	rom-027	L	Cow	HF	Tissue	Sendafa	2010-09-16	1100011101111110111111111111111111111100000	SB0134	Eu3
BTB-2865	ERR4772227	ser-007	M	Cow	HF x Zebu cross	Tissue	Addis Ababa	2010-09-18	1000000101111110111111111111111011111100000	SB1477	Af2
BTB-2866	ERR4772228	ser-002	M	Cow	HF x Zebu cross	Tissue	Addis Ababa	2010-09-18	1100000101111110111111100010000000000100000	SB1176	Af2
BTB-655	ERR4772229	BTB-655	BA	Cow (zebu)	Zebu	Tissue	Butajira	2006-12-21	1100011101111110111111111111111111111100000	SB0134	Eu3
BTB-977	ERR4772230	BTB-977	BA	Cow (zebu)	Zebu	Tissue	Butajira	2007-05-02	1100011101111110111111111111111111111100000	SB0134	Eu3
BTB-978	ERR4772231	BTB-978	BA	Cow (zebu)	Zebu	Tissue	Butajira	2007-05-02	1100000101111110111111100010000000000100000	SB1176	Af2
BTBS-152	ERR4772234	BTBS-152	NH	Human	NA	Sputum	Negele	2009-03-24	1100000101110110111111111111111111111100000	SB0303	Af2
BTBS-266	ERR4772235	BTBS-266	FH	Human	NA	Sputum	Fiche	2009-07-10	1100000101110000000111100010000000000100000	SB1984	Af2
BTBS-495	ERR4772236	BTBS-495	NH	Human	NA	Sputum	Negele	2009-09-29	1100000101111110111111111111111111111100000	SB0133	Af2
BTBS-704	ERR4772237	BTBS-704	NH	Human	NA	Sputum	Negele	2010-03-16	1100000101110110111111111111111111111100000	SB0303	Af2
F0102	ERR4769526	F0102	MH	Human	NA	Fine-needle aspirate (TB lymphadenitis)	Mekele	2016-05-09	1101111101111110111111111111111100000100000	SB1476	Unknown8
S0663	ERR4769523	S0663	BH	Human	NA	Sputum (Pulmonary TB)	Bishoftu	2016-08-22	1101111101111110111111111111111100000100000	SB1476	Unknown8

## Sheet: Global_collection
Metadata for the global Mycobacterium bovis collection
Isolate ID	Species	ENA accession	Host	Country	Region	Year	Pubmed ID	doi	Binary	SB Number	Loiseau CC
ID14	M. bovis	ERR125614	Bovine	UK	Northern Ireland	2007	23209404	https://doi.org/10.1371/journal.ppat.1003008	1101101000001110111111111111111111111100000	SB0140	Eu1
ID26	M. bovis	ERR125622	Bovine	UK	Northern Ireland	2010	23209404	https://doi.org/10.1371/journal.ppat.1003008	1101101000001110111111111111111111111100000	SB0140	Eu1
ID28	M. bovis	ERR125623	Bovine	UK	Northern Ireland	2010	23209404	https://doi.org/10.1371/journal.ppat.1003008	1101101000001110111111111111111111111100000	SB0140	Eu1
G04143	M. bovis	ERR161044	Human	Malawi		2003	25336729	https://doi.org/10.1093/infdis/jiu574	0101011101000110111111111111000000101100000	SB0425	PZAsus_Unknown1
G04147	M. bovis	ERR212091	Human	Malawi		1999	25336729	https://doi.org/10.1093/infdis/jiu574	0101011101000110111111111111000000101100000	SB0425	PZAsus_Unknown1
G04145	M. bovis	ERR181980	Human	Malawi		2005	25336729	https://doi.org/10.1093/infdis/jiu574	0101011101000100111111111111000000101100000	SB2190	PZAsus_Unknown1
G04144	M. bovis	ERR161048	Human	Malawi		2003	25336729	https://doi.org/10.1093/infdis/jiu574	1101111101111110111111111111111111111100000	SB0120	Unknown2
G04146	M. bovis	ERR212052	Human	Malawi		2004	25336729	https://doi.org/10.1093/infdis/jiu574	1101111101111110111111111111111111111100000	SB0120	Unknown2
W24593	M. bovis	SRR1735567	Human	UK	Oxfordshire	2013	25631807	https://doi.org/10.1128/jcm.03073-14	1101111101111110111111111111111111111100000	SB0120	Unknown2
L49781	M. bovis	SRR1735643	Human	UK	Oxfordshire	2013	25631807	https://doi.org/10.1128/jcm.03073-14	1101111101111110111111111111111111111100000	SB0120	Unknown2
W37690	M. bovis	SRR1735661	Human	UK	Oxfordshire	2013	25631807	https://doi.org/10.1128/jcm.03073-14	1101111101111110111111111111111111111100000	SB0120	Unknown2
H34227	M. bovis	SRR1735703	Human	UK	Oxfordshire	2014	25631807	https://doi.org/10.1128/jcm.03073-14	1101111101111110111111111111111111111100000	SB0120	Unknown2
L17046	M. bovis	SRR1735706	Human	UK	Oxfordshire	2014	25631807	https://doi.org/10.1128/jcm.03073-14	1101111101111110111111111111111111111100000	SB0120	Unknown2
T62839	M. bovis	SRR1735681	Human	UK	Oxfordshire	2013	25631807	https://doi.org/10.1128/jcm.03073-14	0000000000000000000000000000000000000000000	Unknown	Unknown2
L17643	M. bovis	SRR1735707	Human	UK	Oxfordshire	2014	25631807	https://doi.org/10.1128/jcm.03073-14	1101011101111110111111111111111011111100000	New Pattern	Unknown2
06-3322_Herd E-2	M. bovis	SRR1792006	Bovine	USA	Minnesota	2006	26785113	https://doi.org/10.1371/journal.pone.0145735	1101101000001110110111111111111111111100000	SB0271	Eu1
07-1366_Deer 5	M. bovis	SRR1792044	Cervid	USA	Minnesota	2007	26785113	https://doi.org/10.1371/journal.pone.0145735	1101101000001110110111111111111111111100000	SB0271	Eu1
08-4741_Deer 24-LUNG	M. bovis	SRR1792144	Cervid	USA	Minnesota	2008	26785113	https://doi.org/10.1371/journal.pone.0145735	1101101000001110110111111111111111111100000	SB0271	Eu1
09-4592_Deer 26-LUNG	M. bovis	SRR1792192	Cervid	USA	Minnesota	2009	26785113	https://doi.org/10.1371/journal.pone.0145735	1101101000001110110111111111111111111100000	SB0271	Eu1
ID71	M. bovis	ERR841823	Bovine	UK	Northern Ireland	2008	26972511	https://doi.org/10.1016/j.epidem.2015.08.003	1101101000001110111111111111111111111100000	SB0140	Eu1
ID82	M. bovis	ERR841852	Bovine	UK	Northern Ireland	2010	26972511	https://doi.org/10.1016/j.epidem.2015.08.003	1101101000001110111111111111111111111100000	SB0140	Eu1
ID123	M. bovis	ERR841872	Bovine	UK	Northern Ireland	2011	26972511	https://doi.org/10.1016/j.epidem.2015.08.003	1101101000001110111111111111111111111100000	SB0140	Eu1
ID124	M. bovis	ERR841877	Bovine	UK	Northern Ireland	2011	26972511	https://doi.org/10.1016/j.epidem.2015.08.003	1101101000001110111111111111111111111100000	SB0140	Eu1
D-10-02315	M. bovis	SRR4117155	Wild boar	France	Dordogne	2010	27834714	https://doi.org/10.1128/genomea.01268-16	1101111101111110111111111111111111111100000	SB0120	Unknown2
AgR283	M. bovis	SRR5216873	Possum	New Zealand	AHAURA	1999	28209138	https://doi.org/10.1186/s12864-017-3569-x	1101111101011110111111111111111111111100000	SB0130	Eu1
AgR259	M. bovis	SRR5216877	Possum	New Zealand	WHATAROA	2009	28209138	https://doi.org/10.1186/s12864-017-3569-x	1101111101011110111111111111111111111100000	SB0130	Eu1
AgR302	M. bovis	SRR5216902	Bovine	New Zealand	HOKITIKA	2007	28209138	https://doi.org/10.1186/s12864-017-3569-x	1101111101011110111111111111111111111100000	SB0130	Eu1
AgR68	M. bovis	ERR564327	Possum	New Zealand	TAUPO	1998	28209138	https://doi.org/10.1186/s12864-017-3569-x	1101101000001110111111111111111111111100000	SB0140	Eu1
AgR81	M. bovis	ERR564340	Bovine	New Zealand	OWAKA	2005	28209138	https://doi.org/10.1186/s12864-017-3569-x	1101101000001110111111111111111111111100000	SB0140	Eu1
AgR130	M. bovis	ERR564382	Bovine	New Zealand	GORE	1999	28209138	https://doi.org/10.1186/s12864-017-3569-x	1101111101011110111111111111111111100100000	SB1504	Eu1
AgR99	M. bovis	ERR564357	Ferret	New Zealand	NGAMATEA	2006	28209138	https://doi.org/10.1186/s12864-017-3569-x	1101111101011110111111111111111111100100000	SB1504	Eu1
AgR141	M. bovis	ERR564391	Possum	New Zealand	BLENHEIM	2001	28209138	https://doi.org/10.1186/s12864-017-3569-x	1101111101011110111111111111111111100100000	SB1504	Eu1
AgR158	M. bovis	ERR564404	Bovine	New Zealand	KAIKOURA	2004	28209138	https://doi.org/10.1186/s12864-017-3569-x	1101111101011110111111111111111111100100000	SB1504	Eu1
AgR178	M. bovis	ERR564424	Ferret	New Zealand	AMBERLEY HILLS	2005	28209138	https://doi.org/10.1186/s12864-017-3569-x	1101111101011110111111111111111111100100000	SB1504	Eu1
AgR220	M. bovis	ERR564457	Bovine	New Zealand	CHEVIOT	2005	28209138	https://doi.org/10.1186/s12864-017-3569-x	1101111101011110111111111111111111100100000	SB1504	Eu1
7540-01	M. bovis	ERR552470	Human	Congo		2011	28221129	https://doi.org/10.3201/eid2303.160679	1101111101111110111111111111111111111100000	SB0120	Unknown2
4258-00	M. bovis	ERR552139	Human	Congo		2011	28221129	https://doi.org/10.3201/eid2303.160679	1101111000001110111111111111111111111100000	SB0288	Unknown3
751-01	M. bovis	ERR553338	Human	Congo		2011	28221129	https://doi.org/10.3201/eid2303.160679	1001111101111110111111111111111111111100000	SB0961	Unknown4
1474	M. bovis	ERR1815538	Lion	South Africa	Kruger National Park	1998	28412523	https://doi.org/10.1016/j.meegid.2017.04.012	1101111101111110111101111111111111111100000	SB0121	Eu2
1081(1)	M. bovis	ERR1815540	Kudu	South Africa	Kruger National Park	1997	28412523	https://doi.org/10.1016/j.meegid.2017.04.012	1101111101111110111101111111111111111100000	SB0121	Eu2
1457(4)	M. bovis	ERR1815541	Buffalo	South Africa	Kruger National Park	1999	28412523	https://doi.org/10.1016/j.meegid.2017.04.012	1101111101111110111101111111111111111100000	SB0121	Eu2
Bovis 1595-F(24)	M. bovis	ERR1815549	Lion	South Africa	Kruger National Park	1999	28412523	https://doi.org/10.1016/j.meegid.2017.04.012	1101111101111110111101111111111111111100000	SB0121	Eu2
D11-00843	M. bovis	SRR5196685	Bovine	France		2011	28684564	https://doi.org/10.1128/genomea.00410-17	1101001101111110000001111111111101111100000	SB0821	Unknown7
16-0457	M. bovis	SRR5657387	Bovine	Mexico	Baja California	2015	28739421	https://doi.org/10.1016/j.ijid.2017.07.012	1101000000000010111111111111111111111100000	SB0145	Eu1
16-0921	M. bovis	SRR5657397	Bovine	Mexico	Baja California	2015	28739421	https://doi.org/10.1016/j.ijid.2017.07.012	1101000000000010111111111111111111111100000	SB0145	Eu1
16-0348	M. bovis	SRR5657487	Bovine	Mexico	Baja California	2015	28739421	https://doi.org/10.1016/j.ijid.2017.07.012	1101000000000010111111111111111111111100000	SB0145	Eu1
16-0235	M. bovis	SRR5657524	Bovine	Mexico	Baja California	2015	28739421	https://doi.org/10.1016/j.ijid.2017.07.012	1101000000000010111111111111111111111100000	SB0145	Eu1
16-0583	M. bovis	SRR5657358	Bovine	Mexico	Baja California	2015	28739421	https://doi.org/10.1016/j.ijid.2017.07.012	1101111101110010111101111111111111111100000	SB1345	Eu2
NG88	M. bovis	ERR1679654	Human	Nigeria		2012	28926571	https://doi.org/10.1371/journal.pone.0184510	1101111101111110111111111111101111111100000	SB0944	Af1
2002-0476	M. bovis	SRR6467889	Bovine	Canada	Ontario	2003	29650575	https://doi.org/10.1128/genomea.00258-18	1101101101111110111101111111111111111100000	SB0265	Eu2
TB8612	M. bovis	SRR5486074	Bovine	Eritrea	Asmara	2015	29664901	https://doi.org/10.1371/journal.pntd.0006406	1101111101111110111111111111111111111100000	SB0120	Unknown2
TB8609	M. bovis	SRR5486077	Bovine	Eritrea	Asmara	2015	29664901	https://doi.org/10.1371/journal.pntd.0006406	1101111101111110111111111111111111111100000	SB0120	Unknown2
TB8608	M. bovis	SRR5486078	Bovine	Eritrea	Asmara	2015	29664901	https://doi.org/10.1371/journal.pntd.0006406	1101111101111110111111111111111111111100000	SB0120	Unknown2
TB8607	M. bovis	SRR5486079	Bovine	Eritrea	Asmara	2015	29664901	https://doi.org/10.1371/journal.pntd.0006406	1101111101111110111111111111111111111100000	SB0120	Unknown2
TB8604	M. bovis	SRR5486082	Bovine	Eritrea	Asmara	2014	29664901	https://doi.org/10.1371/journal.pntd.0006406	1101111101111110111111111111111111111100000	SB0120	Unknown2
TB8603	M. bovis	SRR5486083	Bovine	Eritrea	Asmara	2014	29664901	https://doi.org/10.1371/journal.pntd.0006406	1101111101111110111111111111111111111100000	SB0120	Unknown2
TB8602	M. bovis	SRR5486084	Bovine	Eritrea	Asmara	2014	29664901	https://doi.org/10.1371/journal.pntd.0006406	1101111101111110111111111111111111111100000	SB0120	Unknown2
TB8600	M. bovis	SRR5486085	Bovine	Eritrea	Asmara	2014	29664901	https://doi.org/10.1371/journal.pntd.0006406	1101111101111110111111111111111111111100000	SB0120	Unknown2
TB8599	M. bovis	SRR5486086	Bovine	Eritrea	Asmara	2014	29664901	https://doi.org/10.1371/journal.pntd.0006406	1101111101111110111111111111111111111100000	SB0120	Unknown2
TB8613	M. bovis	SRR5486073	Bovine	Eritrea	Asmara	2014	29664901	https://doi.org/10.1371/journal.pntd.0006406	1100011101111110111111111111111111111100000	SB0134	Unknown2
TB8611	M. bovis	SRR5486075	Bovine	Eritrea	Asmara	2015	29664901	https://doi.org/10.1371/journal.pntd.0006406	1100011101111110111111111111111111111100000	SB0134	Unknown2
TB8610	M. bovis	SRR5486076	Bovine	Eritrea	Asmara	2015	29664901	https://doi.org/10.1371/journal.pntd.0006406	1100011101111110111111111111111111111100000	SB0134	Unknown2
TB8605	M. bovis	SRR5486081	Bovine	Eritrea	Asmara	2015	29664901	https://doi.org/10.1371/journal.pntd.0006406	1100011101111110111111111111111111111100000	SB0134	Unknown2
TB8606	M. bovis	SRR5486080	Bovine	Eritrea	Asmara	2015	29664901	https://doi.org/10.1371/journal.pntd.0006406	0101111101111110111111111111111111111100000	SB0948	Unknown2
15MA0151	M. bovis	ERR2212113	Cervid	Germany	Animal Park	2015	29950330	https://doi.org/10.1128/jcm.00302-18	1101111101101110111111011111111111111100000	SB0989	Other
15MA0197	M. bovis	ERR2212114	Cervid	Germany	Animal Park	2015	29950330	https://doi.org/10.1128/jcm.00302-18	1101111101101110111111011111111111111100000	SB0989	Other
03A1433	M. bovis	ERR2212115	Pig	Germany	Animal Park	2003	29950330	https://doi.org/10.1128/jcm.00302-18	1101111101101110111111011111111111111100000	SB0989	Other
03A2409	M. bovis	ERR2212117	Cervid	Germany	Animal Park	2003	29950330	https://doi.org/10.1128/jcm.00302-18	1101111101101110111111011111111111111100000	SB0989	Other
03A2728	M. bovis	ERR2212118	Bison	Germany	Animal Park	2003	29950330	https://doi.org/10.1128/jcm.00302-18	1101111101101110111111011111111111111100000	SB0989	Other
03A3153	M. bovis	ERR2212119	Lynx	Germany	Animal Park	2003	29950330	https://doi.org/10.1128/jcm.00302-18	1101111101101110111111011111111111111100000	SB0989	Other
07A0901	M. bovis	ERR2212120	Cervid	Germany	Animal Park	2007	29950330	https://doi.org/10.1128/jcm.00302-18	1101111101101110111111011111111111111100000	SB0989	Other
07A1127	M. bovis	ERR2212121	Cervid	Germany	Captive deer farm	2007	29950330	https://doi.org/10.1128/jcm.00302-18	1101111101101110111111011111111111111100000	SB0989	Other
09MA0061	M. bovis	ERR2212123	Cervid	Germany	Captive deer farm	2009	29950330	https://doi.org/10.1128/jcm.00302-18	1101111101101110111111011111111111111100000	SB0989	Other
14MA1570	M. bovis	ERR2212124	Cervid	Germany	Animal Park	2014	29950330	https://doi.org/10.1128/jcm.00302-18	1101111101101110111111011111111111111100000	SB0989	Other
03A2103	M. bovis	ERR2212125	Lynx	Germany	Animal Park	2003	29950330	https://doi.org/10.1128/jcm.00302-18	1101111101101110111111011111111111111100000	SB0989	Other
97-2197FM	M. bovis	SRR7236261	Bovine	Mexico	Queretaro	1997	30138365	https://doi.org/10.1371/journal.pone.0201981	1101101000001110111111111111111111111100000	SB0140	Eu1
15-2955FM	M. bovis	SRR7236185	Bovine	Mexico	Queretaro	2015	30138365	https://doi.org/10.1371/journal.pone.0201981	0101101000001110111111111111111111111100000	SB0673	Eu1
09-0461FM	M. bovis	SRR7236197	Bovine	Mexico	Jalisco	2009	30138365	https://doi.org/10.1371/journal.pone.0201981	0101101000001110111111111111111111111100000	SB0673	Eu1
97-2167FM	M. bovis	SRR7236200	Bovine	Mexico	Queretaro	1997	30138365	https://doi.org/10.1371/journal.pone.0201981	0101101000001110111111111111111111111100000	SB0673	Eu1
09-0200FM	M. bovis	SRR7236342	Bovine	Mexico	Jalisco	2009	30138365	https://doi.org/10.1371/journal.pone.0201981	0101101000001110111111111111111111111100000	SB0673	Eu1
09-0487FM	M. bovis	SRR7236391	Bovine	Mexico	Coahuila	2009	30138365	https://doi.org/10.1371/journal.pone.0201981	0101101000001110111111111111111111111100000	SB0673	Eu1
97-1542FM	M. bovis	SRR7236157	Bovine	Mexico	Queretaro	1997	30138365	https://doi.org/10.1371/journal.pone.0201981	1101101000001110111111111111110000001100000	SB0971	Eu1
12-1817FM	M. bovis	SRR7236207	Bovine	Mexico	Queretaro	2012	30138365	https://doi.org/10.1371/journal.pone.0201981	1101101000001110111111111111110000001100000	SB0971	Eu1
97-2406FM	M. bovis	SRR7236273	Bovine	Mexico	Queretaro	1997	30138365	https://doi.org/10.1371/journal.pone.0201981	1101000000000010111111111111111111101100000	SB1526	Eu1
97-2448FM	M. bovis	SRR7236277	Bovine	Mexico	Queretaro	1997	30138365	https://doi.org/10.1371/journal.pone.0201981	1101001000000010111111111111111111111100000	SB1846	Eu1
15-2947FM	M. bovis	SRR7236187	Bovine	Mexico	Queretaro	2015	30138365	https://doi.org/10.1371/journal.pone.0201981	0101101000001110111111111111011111111100000	SB2579	Eu1
97-1527FM	M. bovis	SRR7236112	Bovine	Mexico	Queretaro	1997	30138365	https://doi.org/10.1371/journal.pone.0201981	1101111101111110111101111111111111111100000	SB0121	Eu2
10-0882FM	M. bovis	SRR7236129	Bovine	Mexico	Hidalgo	2010	30138365	https://doi.org/10.1371/journal.pone.0201981	1101111101111110111101111111111111111100000	SB0121	Eu2
97-1500FM	M. bovis	SRR7236145	Bovine	Mexico	Queretaro	1997	30138365	https://doi.org/10.1371/journal.pone.0201981	1101111101111110111101111111111111111100000	SB0121	Eu2
97-1496FM	M. bovis	SRR7236149	Bovine	Mexico	Queretaro	1997	30138365	https://doi.org/10.1371/journal.pone.0201981	1101111101111110111101111111111111111100000	SB0121	Eu2
09-0215FM	M. bovis	SRR7236344	Bovine	Mexico	Jalisco	2009	30138365	https://doi.org/10.1371/journal.pone.0201981	1101111101111110111101111111111111111100000	SB0121	Eu2
09-0229FM	M. bovis	SRR7236345	Bovine	Mexico	Jalisco	2009	30138365	https://doi.org/10.1371/journal.pone.0201981	1101111101111110111101111111111111111100000	SB0121	Eu2
09-0091FM	M. bovis	SRR7236378	Bovine	Mexico	Coahuila	2009	30138365	https://doi.org/10.1371/journal.pone.0201981	1101111101111110111101111111111111111100000	SB0121	Eu2
97-1515FM	M. bovis	SRR7236407	Bovine	Mexico	Queretaro	1997	30138365	https://doi.org/10.1371/journal.pone.0201981	1101111101111110111101111111111111111100000	SB0121	Eu2
97-2414FM	M. bovis	SRR7236131	Bovine	Mexico	Queretaro	1997	30138365	https://doi.org/10.1371/journal.pone.0201981	1000000000000000000001111111111111111100000	SB0152	Eu2
G36917	M. bovis	SRR1791710	Primate	Tanzania		2001	30425994	https://doi.org/10.3389/fvets.2018.00253	1100000101111110111111111111111101111100000	SB2467	Af2
G36919	M. bovis	SRR1791712	Primate	Tanzania		2001	30425994	https://doi.org/10.3389/fvets.2018.00253	1100000101111110111111111111111101111100000	SB2467	Af2
02-3571	M. bovis	SRR7240346	Cervid	USA		2002	30425994	https://doi.org/10.3389/fvets.2018.00253	1101101000001110111111111111111111111100000	SB0140	Eu1
03-5416	M. bovis	SRR1791888	Bovine	USA		2003	30425994	https://doi.org/10.3389/fvets.2018.00253	1101000000000010111111111111111111111100000	SB0145	Eu1
11-5424	M. bovis	SRR1792291	Bovine	USA		2011	30425994	https://doi.org/10.3389/fvets.2018.00253	1101000000000010111111111111111111111100000	SB0145	Eu1
17-12744	M. bovis	SRR7240134	Bovine	USA		2017	30425994	https://doi.org/10.3389/fvets.2018.00253	1101000000000010111111111111111111111100000	SB0145	Eu1
04-5090	M. bovis	SRR1791913	Bovine	USA		2004	30425994	https://doi.org/10.3389/fvets.2018.00253	1101111101011110111111111110001111111100000	SB0327	Eu1
07-5817	M. bovis	SRR1792064	Bovine	USA		2007	30425994	https://doi.org/10.3389/fvets.2018.00253	1101111101011110111111111110001111111100000	SB0327	Eu1
17-1955	M. bovis	SRR7240062	Bovine	USA		2017	30425994	https://doi.org/10.3389/fvets.2018.00253	1101111101011110111111111110001111111100000	SB0327	Eu1
01-3906	M. bovis	SRR1791732	Bovine	USA		2001	30425994	https://doi.org/10.3389/fvets.2018.00253	0101101000001110111111111111111111111100000	SB0673	Eu1
01-5639	M. bovis	SRR1791747	Bovine	USA		2001	30425994	https://doi.org/10.3389/fvets.2018.00253	0101101000001110111111111111111111111100000	SB0673	Eu1
08-7119	M. bovis	SRR1792158	Bovine	USA		2008	30425994	https://doi.org/10.3389/fvets.2018.00253	0101101000001110111111111111111111111100000	SB0673	Eu1
13-0962	M. bovis	SRR1792367	Bovine	USA		2013	30425994	https://doi.org/10.3389/fvets.2018.00253	0101101000001110111111111111111111111100000	SB0673	Eu1
01-6032	M. bovis	SRR7240018	Bovine	USA		2001	30425994	https://doi.org/10.3389/fvets.2018.00253	0101101000001110111111111111111111111100000	SB0673	Eu1
01-6030	M. bovis	SRR7240024	Bovine	USA		2001	30425994	https://doi.org/10.3389/fvets.2018.00253	0101101000001110111111111111111111111100000	SB0673	Eu1
93-2159	M. bovis	SRR7240043	Bovine	USA		1993	30425994	https://doi.org/10.3389/fvets.2018.00253	0101101000001110111111111111111111111100000	SB0673	Eu1
95-2114	M. bovis	SRR7240163	Bovine	USA		1995	30425994	https://doi.org/10.3389/fvets.2018.00253	0101101000001110111111111111111111111100000	SB0673	Eu1
01-5946	M. bovis	SRR7240495	Bovine	USA		2001	30425994	https://doi.org/10.3389/fvets.2018.00253	0101101000001110111111111111111111111100000	SB0673	Eu1
96-3086	M. bovis	SRR7240539	Bovine	USA		1996	30425994	https://doi.org/10.3389/fvets.2018.00253	0101101000001110111111111111111111111100000	SB0673	Eu1
08-6018	M. bovis	SRR1792154	Bovine	USA		2008	30425994	https://doi.org/10.3389/fvets.2018.00253	1101101000001110111111111111110000001100000	SB0971	Eu1
94-4604	M. bovis	SRR7240296	Bovine	USA		1994	30425994	https://doi.org/10.3389/fvets.2018.00253	1101000000000010110111111111111111111100000	SB1040	Eu1
92-5113	M. bovis	SRR7240209	Bovine	USA		1992	30425994	https://doi.org/10.3389/fvets.2018.00253	0001111101011110111111111110001111111100000	SB1216	Eu1
99-0339	M. bovis	SRR7240361	Bovine	USA		1999	30425994	https://doi.org/10.3389/fvets.2018.00253	1101101000001110111001111111111111111100000	SB1247	Eu1
99-0343	M. bovis	SRR7240375	Bovine	USA		1999	30425994	https://doi.org/10.3389/fvets.2018.00253	1101101000001110111001111111111111111100000	SB1247	Eu1
96-2752	M. bovis	SRR7240476	Bovine	USA		1996	30425994	https://doi.org/10.3389/fvets.2018.00253	1101101000001010111111111111111111111100000	SB1531	Eu1
15-0016	M. bovis	SRR7240369	Bovine	USA		2015	30425994	https://doi.org/10.3389/fvets.2018.00253	0101101000001110111111111111111111110000000	SB2374	Eu1
01-2217	M. bovis	SRR1791714	Bovine	USA		2001	30425994	https://doi.org/10.3389/fvets.2018.00253	1101111101111110111101111111111111111100000	SB0121	Eu2
01-2656	M. bovis	SRR1791722	Bovine	USA		2001	30425994	https://doi.org/10.3389/fvets.2018.00253	1101111101111110111101111111111111111100000	SB0121	Eu2
02-6259	M. bovis	SRR1791830	Bovine	USA		2002	30425994	https://doi.org/10.3389/fvets.2018.00253	1101111101111110111101111111111111111100000	SB0121	Eu2
03-0248	M. bovis	SRR1791841	Bovine	USA		2003	30425994	https://doi.org/10.3389/fvets.2018.00253	1101111101111110111101111111111111111100000	SB0121	Eu2
03-6196	M. bovis	SRR1791891	Bovine	USA		2003	30425994	https://doi.org/10.3389/fvets.2018.00253	1101111101111110111101111111111111111100000	SB0121	Eu2
05-3852	M. bovis	SRR1791946	Bovine	USA		2005	30425994	https://doi.org/10.3389/fvets.2018.00253	1101111101111110111101111111111111111100000	SB0121	Eu2
05-6593	M. bovis	SRR1791960	Bovine	USA		2005	30425994	https://doi.org/10.3389/fvets.2018.00253	1101111101111110111101111111111111111100000	SB0121	Eu2
08-2431	M. bovis	SRR1792110	Bovine	USA		2008	30425994	https://doi.org/10.3389/fvets.2018.00253	1101111101111110111101111111111111111100000	SB0121	Eu2
08-2906	M. bovis	SRR1792118	Bovine	USA		2008	30425994	https://doi.org/10.3389/fvets.2018.00253	1101111101111110111101111111111111111100000	SB0121	Eu2
08-6489	M. bovis	SRR1792155	Bovine	USA		2008	30425994	https://doi.org/10.3389/fvets.2018.00253	1101111101111110111101111111111111111100000	SB0121	Eu2
10-1862	M. bovis	SRR1792245	Bovine	USA		2010	30425994	https://doi.org/10.3389/fvets.2018.00253	1101111101111110111101111111111111111100000	SB0121	Eu2
10-7034	M. bovis	SRR1792261	Bovine	USA		2010	30425994	https://doi.org/10.3389/fvets.2018.00253	1101111101111110111101111111111111111100000	SB0121	Eu2
13-2822	M. bovis	SRR1792410	Bovine	USA		2013	30425994	https://doi.org/10.3389/fvets.2018.00253	1101111101111110111101111111111111111100000	SB0121	Eu2
13-7459	M. bovis	SRR1792445	Bovine	USA		2013	30425994	https://doi.org/10.3389/fvets.2018.00253	1101111101111110111101111111111111111100000	SB0121	Eu2
99-1078	M. bovis	SRR7240031	Bovine	USA		1999	30425994	https://doi.org/10.3389/fvets.2018.00253	1101111101111110111101111111111111111100000	SB0121	Eu2
97-2998	M. bovis	SRR7240065	Bovine	USA		1997	30425994	https://doi.org/10.3389/fvets.2018.00253	1101111101111110111101111111111111111100000	SB0121	Eu2
97-2997	M. bovis	SRR7240066	Bovine	USA		1997	30425994	https://doi.org/10.3389/fvets.2018.00253	1101111101111110111101111111111111111100000	SB0121	Eu2
96-2548	M. bovis	SRR7240178	Bovine	USA		1996	30425994	https://doi.org/10.3389/fvets.2018.00253	1101111101111110111101111111111111111100000	SB0121	Eu2
16-7409	M. bovis	SRR7240240	Bovine	USA		2016	30425994	https://doi.org/10.3389/fvets.2018.00253	1101111101111110111101111111111111111100000	SB0121	Eu2
96-2590	M. bovis	SRR7240328	Bovine	USA		1996	30425994	https://doi.org/10.3389/fvets.2018.00253	1101111101111110111101111111111111111100000	SB0121	Eu2
02-2159	M. bovis	SRR7240342	Bovine	USA		2002	30425994	https://doi.org/10.3389/fvets.2018.00253	1101111101111110111101111111111111111100000	SB0121	Eu2
02-4744	M. bovis	SRR7240344	Bovine	USA		2002	30425994	https://doi.org/10.3389/fvets.2018.00253	1101111101111110111101111111111111111100000	SB0121	Eu2
02-6437	M. bovis	SRR7240349	Bovine	USA		2002	30425994	https://doi.org/10.3389/fvets.2018.00253	1101111101111110111101111111111111111100000	SB0121	Eu2
05-4738	M. bovis	SRR7240359	Bovine	USA		2005	30425994	https://doi.org/10.3389/fvets.2018.00253	1101111101111110111101111111111111111100000	SB0121	Eu2
95-3445	M. bovis	SRR7240401	Bovine	USA		1995	30425994	https://doi.org/10.3389/fvets.2018.00253	1101111101111110111101111111111111111100000	SB0121	Eu2
01-4286	M. bovis	SRR7240492	Bovine	USA		2001	30425994	https://doi.org/10.3389/fvets.2018.00253	1101111101111110111101111111111111111100000	SB0121	Eu2
96-1350	M. bovis	SRR7240529	Bovine	USA		1996	30425994	https://doi.org/10.3389/fvets.2018.00253	1101111101111110111101111111111111111100000	SB0121	Eu2
07-6182	M. bovis	SRR1792068	Bovine	USA		2007	30425994	https://doi.org/10.3389/fvets.2018.00253	1000000000000000000001111111111111111100000	SB0152	Eu2
02-6316	M. bovis	SRR1791832	Cervid	USA		2002	30425994	https://doi.org/10.3389/fvets.2018.00253	1101101101111110111101111111111111111100000	SB0265	Eu2
09-4486	M. bovis	SRR1792189	Cervid	USA		2009	30425994	https://doi.org/10.3389/fvets.2018.00253	1101101101111110111101111111111111111100000	SB0265	Eu2
09-5872	M. bovis	SRR1792206	Cervid	USA		2009	30425994	https://doi.org/10.3389/fvets.2018.00253	1101101101111110111101111111111111111100000	SB0265	Eu2
09-6060	M. bovis	SRR1792208	Cervid	USA		2009	30425994	https://doi.org/10.3389/fvets.2018.00253	1101101101111110111101111111111111111100000	SB0265	Eu2
09-6061	M. bovis	SRR1792209	Cervid	USA		2009	30425994	https://doi.org/10.3389/fvets.2018.00253	1101101101111110111101111111111111111100000	SB0265	Eu2
09-6064	M. bovis	SRR1792210	Cervid	USA		2009	30425994	https://doi.org/10.3389/fvets.2018.00253	1101101101111110111101111111111111111100000	SB0265	Eu2
09-6069	M. bovis	SRR1792212	Cervid	USA		2009	30425994	https://doi.org/10.3389/fvets.2018.00253	1101101101111110111101111111111111111100000	SB0265	Eu2
09-6072	M. bovis	SRR1792214	Cervid	USA		2009	30425994	https://doi.org/10.3389/fvets.2018.00253	1101101101111110111101111111111111111100000	SB0265	Eu2
09-6108	M. bovis	SRR1792222	Cervid	USA		2009	30425994	https://doi.org/10.3389/fvets.2018.00253	1101101101111110111101111111111111111100000	SB0265	Eu2
09-6116	M. bovis	SRR1792223	Cervid	USA		2009	30425994	https://doi.org/10.3389/fvets.2018.00253	1101101101111110111101111111111111111100000	SB0265	Eu2
09-6122	M. bovis	SRR1792224	Cervid	USA		2009	30425994	https://doi.org/10.3389/fvets.2018.00253	1101101101111110111101111111111111111100000	SB0265	Eu2
09-6130	M. bovis	SRR1792230	Cervid	USA		2009	30425994	https://doi.org/10.3389/fvets.2018.00253	1101101101111110111101111111111111111100000	SB0265	Eu2
09-7361	M. bovis	SRR1792234	Cervid	USA		2009	30425994	https://doi.org/10.3389/fvets.2018.00253	1101101101111110111101111111111111111100000	SB0265	Eu2
09-7364	M. bovis	SRR1792236	Cervid	USA		2009	30425994	https://doi.org/10.3389/fvets.2018.00253	1101101101111110111101111111111111111100000	SB0265	Eu2
09-7365	M. bovis	SRR1792237	Bovine	USA		2009	30425994	https://doi.org/10.3389/fvets.2018.00253	1101101101111110111101111111111111111100000	SB0265	Eu2
11-5428	M. bovis	SRR1792292	Bovine	USA		2011	30425994	https://doi.org/10.3389/fvets.2018.00253	1101101101111110111101111111111111111100000	SB0265	Eu2
11-5501	M. bovis	SRR1792295	Bovine	USA		2011	30425994	https://doi.org/10.3389/fvets.2018.00253	1101101101111110111101111111111111111100000	SB0265	Eu2
13-7000	M. bovis	SRR1792444	Bovine	USA		2013	30425994	https://doi.org/10.3389/fvets.2018.00253	1101101101111110111101111111111111111100000	SB0265	Eu2
98-0858	M. bovis	SRR1792498	Cervid	USA		1998	30425994	https://doi.org/10.3389/fvets.2018.00253	1101101101111110111101111111111111111100000	SB0265	Eu2
98-1511	M. bovis	SRR1792500	Cervid	USA		1998	30425994	https://doi.org/10.3389/fvets.2018.00253	1101101101111110111101111111111111111100000	SB0265	Eu2
97-3834	M. bovis	SRR7240028	Cervid	USA		1997	30425994	https://doi.org/10.3389/fvets.2018.00253	1101101101111110111101111111111111111100000	SB0265	Eu2
97-3836	M. bovis	SRR7240029	Cervid	USA		1997	30425994	https://doi.org/10.3389/fvets.2018.00253	1101101101111110111101111111111111111100000	SB0265	Eu2
16-2115	M. bovis	SRR7240085	Bovine	USA		2016	30425994	https://doi.org/10.3389/fvets.2018.00253	1101101101111110111101111111111111111100000	SB0265	Eu2
16-2116	M. bovis	SRR7240086	Bovine	USA		2016	30425994	https://doi.org/10.3389/fvets.2018.00253	1101101101111110111101111111111111111100000	SB0265	Eu2
16-2394	M. bovis	SRR7240089	Bovine	USA		2016	30425994	https://doi.org/10.3389/fvets.2018.00253	1101101101111110111101111111111111111100000	SB0265	Eu2
16-2395	M. bovis	SRR7240090	Bovine	USA		2016	30425994	https://doi.org/10.3389/fvets.2018.00253	1101101101111110111101111111111111111100000	SB0265	Eu2
97-3833	M. bovis	SRR7240101	Cervid	USA		1997	30425994	https://doi.org/10.3389/fvets.2018.00253	1101101101111110111101111111111111111100000	SB0265	Eu2
17-10174	M. bovis	SRR7240102	Raccoon	USA		2017	30425994	https://doi.org/10.3389/fvets.2018.00253	1101101101111110111101111111111111111100000	SB0265	Eu2
97-3830	M. bovis	SRR7240103	Cervid	USA		1997	30425994	https://doi.org/10.3389/fvets.2018.00253	1101101101111110111101111111111111111100000	SB0265	Eu2
16-2743	M. bovis	SRR7240111	Bovine	USA		2016	30425994	https://doi.org/10.3389/fvets.2018.00253	1101101101111110111101111111111111111100000	SB0265	Eu2
16-2744	M. bovis	SRR7240112	Bovine	USA		2016	30425994	https://doi.org/10.3389/fvets.2018.00253	1101101101111110111101111111111111111100000	SB0265	Eu2
97-3828	M. bovis	SRR7240115	Cervid	USA		1997	30425994	https://doi.org/10.3389/fvets.2018.00253	1101101101111110111101111111111111111100000	SB0265	Eu2
17-11694	M. bovis	SRR7240118	Bovine	USA		2017	30425994	https://doi.org/10.3389/fvets.2018.00253	1101101101111110111101111111111111111100000	SB0265	Eu2
16-9216	M. bovis	SRR7240232	Bovine	USA		2016	30425994	https://doi.org/10.3389/fvets.2018.00253	1101101101111110111101111111111111111100000	SB0265	Eu2
16-2110	M. bovis	SRR7240239	Bovine	USA		2016	30425994	https://doi.org/10.3389/fvets.2018.00253	1101101101111110111101111111111111111100000	SB0265	Eu2
16-9215	M. bovis	SRR7240247	Bovine	USA		2016	30425994	https://doi.org/10.3389/fvets.2018.00253	1101101101111110111101111111111111111100000	SB0265	Eu2
16-2742	M. bovis	SRR7240248	Bovine	USA		2016	30425994	https://doi.org/10.3389/fvets.2018.00253	1101101101111110111101111111111111111100000	SB0265	Eu2
16-2404	M. bovis	SRR7240250	Bovine	USA		2016	30425994	https://doi.org/10.3389/fvets.2018.00253	1101101101111110111101111111111111111100000	SB0265	Eu2
16-2401	M. bovis	SRR7240253	Bovine	USA		2016	30425994	https://doi.org/10.3389/fvets.2018.00253	1101101101111110111101111111111111111100000	SB0265	Eu2
16-2440	M. bovis	SRR7240254	Bovine	USA		2016	30425994	https://doi.org/10.3389/fvets.2018.00253	1101101101111110111101111111111111111100000	SB0265	Eu2
94-4243	M. bovis	SRR7240298	Bovine	USA		1994	30425994	https://doi.org/10.3389/fvets.2018.00253	1101101101111110111101111111111111111100000	SB0265	Eu2
17-3279	M. bovis	SRR7240431	Bovine	USA		2017	30425994	https://doi.org/10.3389/fvets.2018.00253	1101101101111110111101111111111111111100000	SB0265	Eu2
17-5327	M. bovis	SRR7240434	Bovine	USA		2017	30425994	https://doi.org/10.3389/fvets.2018.00253	1101101101111110111101111111111111111100000	SB0265	Eu2
18-0914	M. bovis	SRR7240524	Bovine	USA		2018	30425994	https://doi.org/10.3389/fvets.2018.00253	1101101101111110111101111111111111111100000	SB0265	Eu2
03-2994	M. bovis	SRR1791875	Bovine	USA		2003	30425994	https://doi.org/10.3389/fvets.2018.00253	1101111101110010111101111111111111111100000	SB1345	Eu2
03-4006	M. bovis	SRR1791880	Bovine	USA		2003	30425994	https://doi.org/10.3389/fvets.2018.00253	1101111101110010111101111111111111111100000	SB1345	Eu2
03-2618	M. bovis	SRR7240357	Bovine	USA		2003	30425994	https://doi.org/10.3389/fvets.2018.00253	1101111101110010111101111111111111111100000	SB1345	Eu2
94-1195	M. bovis	SRR1792485	Bovine	USA		1994	30425994	https://doi.org/10.3389/fvets.2018.00253	1101111101111110111111111111111111111100000	SB0120	Unknown2
94-1197	M. bovis	SRR5485729	Bovine	USA		1994	30425994	https://doi.org/10.3389/fvets.2018.00253	1101111101111110111111111111111111111100000	SB0120	Unknown2
94-4159	M. bovis	SRR7240297	Unknown	USA		1994	30425994	https://doi.org/10.3389/fvets.2018.00253	1101111101111110111111111111111111111100000	SB0120	Unknown4
94-2346	M. bovis	SRR7240428	Unknown	USA		1994	30425994	https://doi.org/10.3389/fvets.2018.00253	1101111101111110111111111111111111111100000	SB0120	Unknown4
08-8558	M. bovis	SRR1792161	Cervid	USA		2008	30425994	https://doi.org/10.3389/fvets.2018.00253	1100000001101110111111111111111111111100000	SB1069	Unknown6
91-2299	M. bovis	SRR1792474	Cervid	USA		1991	30425994	https://doi.org/10.3389/fvets.2018.00253	1100000001101110111111111111111111111100000	SB1069	Unknown6
92-2591	M. bovis	SRR1792479	Cervid	USA		1992	30425994	https://doi.org/10.3389/fvets.2018.00253	1100000001101110111111111111111111111100000	SB1069	Unknown6
92-3833	M. bovis	SRR1792481	Bovine	USA		1992	30425994	https://doi.org/10.3389/fvets.2018.00253	1100000001101110111111111111111111111100000	SB1069	Unknown6
93-3531	M. bovis	SRR1792482	Cervid	USA		1993	30425994	https://doi.org/10.3389/fvets.2018.00253	1100000001101110111111111111111111111100000	SB1069	Unknown6
95-0059	M. bovis	SRR1792488	Cervid	USA		1995	30425994	https://doi.org/10.3389/fvets.2018.00253	1100000001101110111111111111111111111100000	SB1069	Unknown6
97-2362	M. bovis	SRR1792493	Cervid	USA		1997	30425994	https://doi.org/10.3389/fvets.2018.00253	1100000001101110111111111111111111111100000	SB1069	Unknown6
91-4509	M. bovis	SRR7240387	Unknown	USA		1991	30425994	https://doi.org/10.3389/fvets.2018.00253	1100000001101110111111111111111111111100000	SB1069	Unknown6
94-3074	M. bovis	SRR7240420	Cervid	USA		1994	30425994	https://doi.org/10.3389/fvets.2018.00253	1100000001101110111111111111111111111100000	SB1069	Unknown6
00-5480	M. bovis	SRR3135067	Elephant	USA		2000	30425994	https://doi.org/10.3389/fvets.2018.00253	1100011101111110111111111111111111111100000	SB0134	Unknown7
11-8538	M. bovis	SRR3135070	Monkey	USA		2011	30425994	https://doi.org/10.3389/fvets.2018.00253	1100011101110110111111111111111111111100000	SB0868	Unknown7
11-8539	M. bovis	SRR7240125	Monkey	USA		2011	30425994	https://doi.org/10.3389/fvets.2018.00253	1100011101110110111111111111111111111100000	SB0868	Unknown7
AgR1627	M. bovis	SRR7617597	Possum	New Zealand	Rimu	2013	30425997	https://doi.org/10.3389/fvets.2018.00272	1101111101011110111111111111111111111100000	SB0130	Eu1
AgR1268	M. bovis	SRR7617677	Pig	New Zealand	Akatarawa	2009	30425997	https://doi.org/10.3389/fvets.2018.00272	1101111101011110111111111111111111111100000	SB0130	Eu1
AgR170421	M. bovis	SRR7617691	Bovine	New Zealand	Reefton	2017	30425997	https://doi.org/10.3389/fvets.2018.00272	1101111101011110111111111111111111111100000	SB0130	Eu1
AgR17114	M. bovis	SRR7617719	Pig	New Zealand	OtakiBuffer	2011	30425997	https://doi.org/10.3389/fvets.2018.00272	1101111101011110111111111111111111111100000	SB0130	Eu1
AgR260	M. bovis	SRR7617729	Pig	New Zealand	Ahaura	1999	30425997	https://doi.org/10.3389/fvets.2018.00272	1101111101011110111111111111111111111100000	SB0130	Eu1
AgR091153	M. bovis	SRR7617782	Possum	New Zealand	TeWhenua	2009	30425997	https://doi.org/10.3389/fvets.2018.00272	1101111101011110111111111111111111111100000	SB0130	Eu1
AgR17048922	M. bovis	SRR7617378	Ferret	New Zealand	EasternRockandPillar	2017	30425997	https://doi.org/10.3389/fvets.2018.00272	1101101000001110111111111111111111111100000	SB0140	Eu1
AgR1830	M. bovis	SRR7617410	Bovine	New Zealand	Patoka	2000	30425997	https://doi.org/10.3389/fvets.2018.00272	1101101000001110111111111111111111111100000	SB0140	Eu1
AgR1613	M. bovis	SRR7617457	Pig	New Zealand	Tihoi	2013	30425997	https://doi.org/10.3389/fvets.2018.00272	1101101000001110111111111111111111111100000	SB0140	Eu1
AgR1747	M. bovis	SRR7617653	Bovine	New Zealand	Waitati	2007	30425997	https://doi.org/10.3389/fvets.2018.00272	1101101000001110111111111111111111111100000	SB0140	Eu1
AgR548	M. bovis	SRR7617654	Bovine	New Zealand	Waiuku	2013	30425997	https://doi.org/10.3389/fvets.2018.00272	1101101000001110111111111111111111111100000	SB0140	Eu1
AgR546	M. bovis	SRR7617661	Bovine	New Zealand	Waiuku	2013	30425997	https://doi.org/10.3389/fvets.2018.00272	1101101000001110111111111111111111111100000	SB0140	Eu1
AgR17048911	M. bovis	SRR7617676	Ferret	New Zealand	EasternRockandPillar	2017	30425997	https://doi.org/10.3389/fvets.2018.00272	1101101000001110111111111111111111111100000	SB0140	Eu1
AgR1784	M. bovis	SRR7617778	Cervid	New Zealand	UreweraNationalPark	1996	30425997	https://doi.org/10.3389/fvets.2018.00272	1101101000001110111111111111111111111100000	SB0140	Eu1
AgR41016	M. bovis	SRR7617787	Bovine	New Zealand	TePohue	2004	30425997	https://doi.org/10.3389/fvets.2018.00272	1101101000001110111111111111111111111100000	SB0140	Eu1
AgR1609	M. bovis	SRR7617830	Bovine	New Zealand	Waikato	2015	30425997	https://doi.org/10.3389/fvets.2018.00272	1101101000001110111111111111111111111100000	SB0140	Eu1
AgR17026616	M. bovis	SRR7617485	Ferret	New Zealand	Wairau	2017	30425997	https://doi.org/10.3389/fvets.2018.00272	1101111101011110111111111111111111100100000	SB1504	Eu1
AgR17141	M. bovis	SRR7617551	Cervid	New Zealand	ClarenceValley	2009	30425997	https://doi.org/10.3389/fvets.2018.00272	1101111101011110111111111111111111100100000	SB1504	Eu1
AgR1679	M. bovis	SRR7617810	Cervid	New Zealand	LewisPass	2015	30425997	https://doi.org/10.3389/fvets.2018.00272	1101111101011110111111111111111111100100000	SB1504	Eu1
AgR1678	M. bovis	SRR7617811	Cervid	New Zealand	Hamner/Hurunui	2015	30425997	https://doi.org/10.3389/fvets.2018.00272	1101111101011110111111111111111111100100000	SB1504	Eu1
AgR600	M. caprae	SRR7617662	Goat	New Zealand	454	2009	30425997	https://doi.org/10.3389/fvets.2018.00272	0000000000000000111111111110111111111100000	SB1622	M.caprae
TB-5	M. bovis	ERR2851358	Human	Lebanon		2016	30594126	https://doi.org/10.1186/s12879-018-3626-3	1101111000001010111111111111111111111100000	SB1215	Unknown3
06-38MIDNRdeerOsco	M. bovis	SRR8073610	Cervid	USA	Michigan	2006	30807679	https://doi.org/10.1111/mec.15061	1101000000000010111111111111111111111100000	SB0145	Eu1
97-60MIDNRdeerAlp	M. bovis	SRR8073654	Cervid	USA	Michigan	1997	30807679	https://doi.org/10.1111/mec.15061	1101000000000010111111111111111111111100000	SB0145	Eu1
G08648	M. bovis	ERR502529	Human	Ghana	Greater Accra	2012	30830912	https://doi.org/10.1371/journal.pone.0209395	1101101101111110111011111111101111111100000	New pattern	Af1
G08621	M. bovis	ERR502499	Human	Ghana	Greater Accra	2011	30830912	https://doi.org/10.1371/journal.pone.0209395	1101111101111110111111111111101111111100000	SB0944	Af1
G08654	M. bovis	ERR502538	Human	Ghana	Northern Region	2012	30830912	https://doi.org/10.1371/journal.pone.0209395	1101111101111110111111111111101111111100000	SB0944	Af1
G08506	M. bovis	ERR1203064	Human	Ghana	Greater Accra	2014	30830912	https://doi.org/10.1371/journal.pone.0209395	1101111101111110111111111111101111111100000	SB0944	Af1
G08645	M. bovis	ERR502526	Human	Ghana	Greater Accra	2012	30830912	https://doi.org/10.1371/journal.pone.0209395	1101111101111110111111111111100011111100000	SB1025	Af1
E4	M. bovis	SRR7851308	Bovine	France		2006	31130937	https://doi.org/10.3389/fmicb.2019.00955	1101111101111110111101111111111111111100000	SB0121	Eu2
A8	M. bovis	SRR7851318	Bovine	France		1999	31130937	https://doi.org/10.3389/fmicb.2019.00955	1101111101111110111101111111111111111100000	SB0121	Eu2
F7	M. bovis	SRR7851319	Bovine	France		1999	31130937	https://doi.org/10.3389/fmicb.2019.00955	1101111101111110111101111111111111111100000	SB0121	Eu2
B10	M. bovis	SRR7851332	Bovine	France		2008	31130937	https://doi.org/10.3389/fmicb.2019.00955	1101111101111110111101111111111111111100000	SB0121	Eu2
F11	M. bovis	SRR7851357	Bovine	France		1999	31130937	https://doi.org/10.3389/fmicb.2019.00955	1101111101111110111101111111111111111100000	SB0121	Eu2
G3	M. bovis	SRR7851363	Bovine	France		2000	31130937	https://doi.org/10.3389/fmicb.2019.00955	1101111101111110111101111111111111111100000	SB0121	Eu2
B1	M. bovis	SRR7851303	Goat	France		2002	31130937	https://doi.org/10.3389/fmicb.2019.00955	1000000000000000000001111111111111111100000	SB0152	Eu2
E3	M. bovis	SRR7851382	Bovine	France		2011	31130937	https://doi.org/10.3389/fmicb.2019.00955	1101111101111110111101111111111111110100000	SB0295	Eu2
G7	M. bovis	SRR7851301	Bovine	France		2000	31130937	https://doi.org/10.3389/fmicb.2019.00955	1101111101111110111101111000011111111100000	SB0339	Eu2
C7	M. bovis	SRR7851310	Bovine	France		2009	31130937	https://doi.org/10.3389/fmicb.2019.00955	1101111101111100111101111011111111111100000	SB0999	Eu2
F8	M. bovis	SRR7851317	Bovine	France		1999	31130937	https://doi.org/10.3389/fmicb.2019.00955	1101111101111110111111111111111110001100000	SB0040	Unknown2
C12	M. bovis	SRR7851312	Bovine	France		2011	31130937	https://doi.org/10.3389/fmicb.2019.00955	1101111101111110111111111111111111111100000	SB0120	Unknown2
A7	M. bovis	SRR7851316	Bovine	France		1999	31130937	https://doi.org/10.3389/fmicb.2019.00955	1101111101111110111111111111111111111100000	SB0120	Unknown2
F5	M. bovis	SRR7851321	Bovine	France		1998	31130937	https://doi.org/10.3389/fmicb.2019.00955	1101111101111110111111111111111111111100000	SB0120	Unknown2
F4	M. bovis	SRR7851322	Bovine	France		1998	31130937	https://doi.org/10.3389/fmicb.2019.00955	1101111101111110111111111111111111111100000	SB0120	Unknown2
F3	M. bovis	SRR7851323	Bovine	France		1997	31130937	https://doi.org/10.3389/fmicb.2019.00955	1101111101111110111111111111111111111100000	SB0120	Unknown2
F9	M. bovis	SRR7851326	Bovine	France		1999	31130937	https://doi.org/10.3389/fmicb.2019.00955	1101111101111110111111111111111111111100000	SB0120	Unknown2
H2	M. bovis	SRR7851330	Deer	France		2011	31130937	https://doi.org/10.3389/fmicb.2019.00955	1101111101111110111111111111111111111100000	SB0120	Unknown2
H4	M. bovis	SRR7851331	Bovine	France		2011	31130937	https://doi.org/10.3389/fmicb.2019.00955	1101111101111110111111111111111111111100000	SB0120	Unknown2
B9	M. bovis	SRR7851342	Bovine	France		2008	31130937	https://doi.org/10.3389/fmicb.2019.00955	1101111101111110111111111111111111111100000	SB0120	Unknown2
G12	M. bovis	SRR7851344	Bovine	France		2007	31130937	https://doi.org/10.3389/fmicb.2019.00955	1101111101111110111111111111111111111100000	SB0120	Unknown2
H1	M. bovis	SRR7851345	Bovine	France		2008	31130937	https://doi.org/10.3389/fmicb.2019.00955	1101111101111110111111111111111111111100000	SB0120	Unknown2
C2	M. bovis	SRR7851346	Bovine	France		2009	31130937	https://doi.org/10.3389/fmicb.2019.00955	1101111101111110111111111111111111111100000	SB0120	Unknown2
F2	M. bovis	SRR7851350	Bovine	France		1997	31130937	https://doi.org/10.3389/fmicb.2019.00955	1101111101111110111111111111111111111100000	SB0120	Unknown2
A5	M. bovis	SRR7851353	Bovine	France		1995	31130937	https://doi.org/10.3389/fmicb.2019.00955	1101111101111110111111111111111111111100000	SB0120	Unknown2
G8	M. bovis	SRR7851356	Bovine	France		1994	31130937	https://doi.org/10.3389/fmicb.2019.00955	1101111101111110111111111111111111111100000	SB0120	Unknown2
G5	M. bovis	SRR7851365	Bovine	France		2000	31130937	https://doi.org/10.3389/fmicb.2019.00955	1101111101111110111111111111111111111100000	SB0120	Unknown2
E1	M. bovis	SRR7851367	Bovine	France		2011	31130937	https://doi.org/10.3389/fmicb.2019.00955	1101111101111110111111111111111111111100000	SB0120	Unknown2
D9	M. bovis	SRR7851369	Bovine	France		2011	31130937	https://doi.org/10.3389/fmicb.2019.00955	1101111101111110111111111111111111111100000	SB0120	Unknown2
E8	M. bovis	SRR7851374	Bovine	France		1991	31130937	https://doi.org/10.3389/fmicb.2019.00955	1101111101111110111111111111111111111100000	SB0120	Unknown2
E10	M. bovis	SRR7851381	Bovine	France		1992	31130937	https://doi.org/10.3389/fmicb.2019.00955	1101111101111110111111111111111111111100000	SB0120	Unknown2
G9	M. bovis	SRR7851302	Bovine	France		2004	31130937	https://doi.org/10.3389/fmicb.2019.00955	1100011101111110111111111111111111111100000	SB0134	Unknown2
A2	M. bovis	SRR7851329	Bovine	France		1991	31130937	https://doi.org/10.3389/fmicb.2019.00955	1100011101111110111111111111111111111100000	SB0134	Unknown2
F1	M. bovis	SRR7851352	Bovine	France		1996	31130937	https://doi.org/10.3389/fmicb.2019.00955	0000000000000000000000001111111111111100000	SB0162	Unknown2
H3	M. bovis	SRR7851334	Bovine	France		2011	31130937	https://doi.org/10.3389/fmicb.2019.00955	0000000000000000111111001111111111111100000	SB0819	Unknown2
G11	M. bovis	SRR7851348	Bovine	France		1997	31130937	https://doi.org/10.3389/fmicb.2019.00955	0000000000000000111111001111111111111100000	SB0819	Unknown2
C3	M. bovis	SRR7851368	Bovine	France		2009	31130937	https://doi.org/10.3389/fmicb.2019.00955	0000000000000000111111001111111111111100000	SB0819	Unknown2
E5	M. bovis	SRR7851377	Bovine	France		1983	31130937	https://doi.org/10.3389/fmicb.2019.00955	0000000000000000111111001111111111111100000	SB0819	Unknown2
A11	M. bovis	SRR7851347	Bovine	France		1997	31130937	https://doi.org/10.3389/fmicb.2019.00955	1100111101111110111111111111111111111100000	SB0822	Unknown2
E11	M. bovis	SRR7851355	Bovine	France		1994	31130937	https://doi.org/10.3389/fmicb.2019.00955	1101111101111110111111111111111110111100000	SB0828	Unknown2
G2	M. bovis	SRR7851360	Bovine	France		1999	31130937	https://doi.org/10.3389/fmicb.2019.00955	1101111101111110111111111111111110111100000	SB0828	Unknown2
G1	M. bovis	SRR7851359	Bovine	France		1999	31130937	https://doi.org/10.3389/fmicb.2019.00955	0000000000000000111111001111111111110000000	SB0830	Unknown2
C4	M. bovis	SRR7851371	Bovine	France		2009	31130937	https://doi.org/10.3389/fmicb.2019.00955	0000000000000000111111001111111111111100000	SB0859	Unknown2
F10	M. bovis	SRR7851325	Bovine	France		1999	31130937	https://doi.org/10.3389/fmicb.2019.00955	1101111101111110111111111110111111111100000	SB0927	Unknown2
D1	M. bovis	SRR7851313	Bovine	France		2011	31130937	https://doi.org/10.3389/fmicb.2019.00955	0101111101111110111111111111111111111100000	SB0948	Unknown2
B5	M. bovis	SRR7851309	Bovine	France		2006	31130937	https://doi.org/10.3389/fmicb.2019.00955	1101111101111110111000111111110111110100000	SB2680	Unknown2
G6	M. bovis	SRR7851366	Bovine	France		2000	31130937	https://doi.org/10.3389/fmicb.2019.00955	1101111101111110111111111111111111111100000	SB0120	Unknown4
A10	M. bovis	SRR7851362	Bovine	France		2000	31130937	https://doi.org/10.3389/fmicb.2019.00955	1101111101111110111111111111111111011100000	SB0829	Unknown4
A4	M. bovis	SRR7851333	Bovine	France		1992	31130937	https://doi.org/10.3389/fmicb.2019.00955	1101111101111110111111111111111110001100000	SB0040	Unknown7
C9	M. bovis	SRR7851315	Bovine	France		2010	31130937	https://doi.org/10.3389/fmicb.2019.00955	1100011101111110111110111111111111111100000	SB0089	Unknown7
E9	M. bovis	SRR7851372	Bovine	France		1991	31130937	https://doi.org/10.3389/fmicb.2019.00955	1100011101111110111110111111111111111100000	SB0089	Unknown7
A9	M. bovis	SRR7851361	Bovine	France		2000	31130937	https://doi.org/10.3389/fmicb.2019.00955	1100011000001110111111111111111111111100000	SB0128	Unknown7
B2	M. bovis	SRR7851304	Bovine	France		2006	31130937	https://doi.org/10.3389/fmicb.2019.00955	1100011101111110111111111111111111111100000	SB0134	Unknown7
D11	M. bovis	SRR7851327	Bovine	France		2011	31130937	https://doi.org/10.3389/fmicb.2019.00955	1100011101111110111111111111111111111100000	SB0134	Unknown7
C1	M. bovis	SRR7851336	Bovine	France		2008	31130937	https://doi.org/10.3389/fmicb.2019.00955	1100011101111110111111111111111111111100000	SB0134	Unknown7
D6	M. bovis	SRR7851338	Bovine	France		2011	31130937	https://doi.org/10.3389/fmicb.2019.00955	1100011101111110111111111111111111111100000	SB0134	Unknown7
C5	M. bovis	SRR7851311	Bovine	France		2009	31130937	https://doi.org/10.3389/fmicb.2019.00955	1101111101111110111111111111111101111100000	SB0818	Unknown7
B12	M. bovis	SRR7851354	Bovine	France		1995	31130937	https://doi.org/10.3389/fmicb.2019.00955	1101111101111110111111111111111101111100000	SB0818	Unknown7
B4	M. bovis	SRR7851307	Bovine	France		2006	31130937	https://doi.org/10.3389/fmicb.2019.00955	1101001101111110000001111111111101111100000	SB0821	Unknown7
E2	M. bovis	SRR7851370	Bovine	France		2011	31130937	https://doi.org/10.3389/fmicb.2019.00955	1101001101111110111111111100011101111100000	SB0823	Unknown7
E6	M. bovis	SRR7851378	Bovine	France		1985	31130937	https://doi.org/10.3389/fmicb.2019.00955	1100011101111110101111111111111111111100000	SB0824	Unknown7
B3	M. bovis	SRR7851306	Bovine	France		2006	31130937	https://doi.org/10.3389/fmicb.2019.00955	0001001101111110111111111111111101111100000	SB0825	Unknown7
D3	M. bovis	SRR7851324	Bovine	France		2011	31130937	https://doi.org/10.3389/fmicb.2019.00955	1101111101111110101111111111111101111100000	SB0826	Unknown7
D2	M. bovis	SRR7851379	Bovine	France		2011	31130937	https://doi.org/10.3389/fmicb.2019.00955	0001001101111110111111111111111101001100000	SB0827	Unknown7
D5	M. bovis	SRR7851328	Pig	France		2011	31130937	https://doi.org/10.3389/fmicb.2019.00955	1101111101111100000000001100001101111100000	SB0840	Unknown7
C8	M. bovis	SRR7851337	Bovine	France		2010	31130937	https://doi.org/10.3389/fmicb.2019.00955	1100001101111110111111111111111111111100000	SB0885	Unknown7
D12	M. bovis	SRR7851340	Bovine	France		2011	31130937	https://doi.org/10.3389/fmicb.2019.00955	0000000000000000000000001000111101111100000	SB0928	Unknown7
C6	M. bovis	SRR7851339	Bovine	France		2009	31130937	https://doi.org/10.3389/fmicb.2019.00955	1101111101111110111111110000000000011100000	SB0946	Unknown7
HI-61-3707-89	M. bovis	SRR8599993	Bovine	UK	Woodchester Park	1989	31843054	https://doi.org/10.7554/elife.45833	1101101000001110101111111000000100111100000	New pattern	Eu1
HI-28-0119-08	M. bovis	SRR8600117	Bovine	UK	Woodchester Park	2008	31843054	https://doi.org/10.7554/elife.45833	1001101000000110011111111000000111111100000	New pattern	Eu1
HI-21-6055-08	M. bovis	SRR8600119	Bovine	UK	Woodchester Park	2008	31843054	https://doi.org/10.7554/elife.45833	1101001000000010011111111000000100110100000	New pattern	Eu1
HI-61-1218-89	M. bovis	SRR8600131	Bovine	UK	Woodchester Park	1989	31843054	https://doi.org/10.7554/elife.45833	1000001000000100100001111000000010111100000	New pattern	Eu1
HI-61-7436-88	M. bovis	SRR8600284	Bovine	UK	Woodchester Park	1988	31843054	https://doi.org/10.7554/elife.45833	0000000000000000000000111000000110011100000	New pattern	Eu1
WB129	M. bovis	SRR8600077	Badger	UK	Woodchester Park	2004	31843054	https://doi.org/10.7554/elife.45833	1101101000001110111111111111111111111100000	SB0140	Eu1
TB1411	M. bovis	SRR8600150	Bovine	UK	Woodchester Park	2005	31843054	https://doi.org/10.7554/elife.45833	1101101000001110111111111111111111111100000	SB0140	Eu1
WB189	M. bovis	SRR8600051	Badger	UK	Woodchester Park	2009	31843054	https://doi.org/10.7554/elife.45833	1101101000001110111111111000000111111100000	SB0263	Eu1
WB190	M. bovis	SRR8600052	Badger	UK	Woodchester Park	2009	31843054	https://doi.org/10.7554/elife.45833	1101101000001110111111111000000111111100000	SB0263	Eu1
WB115	M. bovis	SRR8600096	Badger	UK	Woodchester Park	2004	31843054	https://doi.org/10.7554/elife.45833	1101101000001110111111111000000111111100000	SB0263	Eu1
WB59	M. bovis	SRR8600136	Badger	UK	Woodchester Park	2002	31843054	https://doi.org/10.7554/elife.45833	1101101000001110111111111000000111111100000	SB0263	Eu1
WB142	M. bovis	SRR8600173	Badger	UK	Woodchester Park	2005	31843054	https://doi.org/10.7554/elife.45833	1101101000001110111111111000000111111100000	SB0263	Eu1
WB46	M. bovis	SRR8600226	Badger	UK	Woodchester Park	2001	31843054	https://doi.org/10.7554/elife.45833	1101101000001110111111111000000111111100000	SB0263	Eu1
TB1768	M. bovis	SRR8600231	Bovine	UK	Woodchester Park	2006	31843054	https://doi.org/10.7554/elife.45833	1101101000001110111111111000000111111100000	SB0263	Eu1
WB84	M. bovis	SRR8600272	Badger	UK	Woodchester Park	2003	31843054	https://doi.org/10.7554/elife.45833	1101101000001110111111111000000111111100000	SB0263	Eu1
WB208	M. bovis	SRR8600321	Badger	UK	Woodchester Park	2010	31843054	https://doi.org/10.7554/elife.45833	1101101000001110111111111000000111111100000	SB0263	Eu1
WB202	M. bovis	SRR8600323	Badger	UK	Woodchester Park	2009	31843054	https://doi.org/10.7554/elife.45833	1101101000001110111111111000000111111100000	SB0263	Eu1
G00004	M. bovis	ERR3445490	Bovine	Brazil	Chaves	2015	32019968	https://doi.org/10.1038/s41598-020-58398-5	1000111101111110111111111111111111111100000	New pattern	Unknown4
G00001	M. bovis	ERR3445495	Buffalo	Brazil	Soure	2014	32019968	https://doi.org/10.1038/s41598-020-58398-5	1100111101111110111111111111111111101100000	New pattern	Unknown4
G00015	M. bovis	ERR3445496	Bovine	Brazil	Soure	2015	32019968	https://doi.org/10.1038/s41598-020-58398-5	1100001101111110111111111111111110111100000	New pattern	Unknown4
G00006	M. bovis	ERR3445485	Bovine	Brazil	Chaves	2015	32019968	https://doi.org/10.1038/s41598-020-58398-5	1100111101111110111111111111111111111100000	SB0822	Unknown4
G00011	M. bovis	ERR3445486	Buffalo	Brazil	Soure	2015	32019968	https://doi.org/10.1038/s41598-020-58398-5	1100111101111110111111111111111111111100000	SB0822	Unknown4
G00014	M. bovis	ERR3445488	Buffalo	Brazil	Soure	2015	32019968	https://doi.org/10.1038/s41598-020-58398-5	1100111101111110111111111111111111111100000	SB0822	Unknown4
G00009	M. bovis	ERR3445489	Buffalo	Brazil	Santa Cruz do Arari	2015	32019968	https://doi.org/10.1038/s41598-020-58398-5	1100111101111110111111111111111111111100000	SB0822	Unknown4
G00017	M. bovis	ERR3445491	Buffalo	Brazil	Soure	2015	32019968	https://doi.org/10.1038/s41598-020-58398-5	1100111101111110111111111111111111111100000	SB0822	Unknown4
G00010	M. bovis	ERR3445492	Buffalo	Brazil	Soure	2015	32019968	https://doi.org/10.1038/s41598-020-58398-5	1100111101111110111111111111111111111100000	SB0822	Unknown4
G00005	M. bovis	ERR3445493	Bovine	Brazil	Chaves	2015	32019968	https://doi.org/10.1038/s41598-020-58398-5	1100111101111110111111111111111111111100000	SB0822	Unknown4
G00018	M. bovis	ERR3445494	Buffalo	Brazil	Cachoeira do Arari	2015	32019968	https://doi.org/10.1038/s41598-020-58398-5	1100111101111110111111111111111111111100000	SB0822	Unknown4
G00019	M. bovis	ERR3445497	Bovine	Brazil	Chaves	2015	32019968	https://doi.org/10.1038/s41598-020-58398-5	1100111101111110111111111111111111111100000	SB0822	Unknown4
G00012	M. bovis	ERR3445498	Bovine	Brazil	Soure	2015	32019968	https://doi.org/10.1038/s41598-020-58398-5	1100111101111110111111111111111111111100000	SB0822	Unknown4
G00007	M. bovis	ERR3445499	Bovine	Brazil	Chaves	2015	32019968	https://doi.org/10.1038/s41598-020-58398-5	1100111101111110111111111111111111111100000	SB0822	Unknown4
G00013	M. bovis	ERR3445500	Buffalo	Brazil	Soure	2015	32019968	https://doi.org/10.1038/s41598-020-58398-5	1100111101111110111111111111111111111100000	SB0822	Unknown4
G00021	M. bovis	ERR3906063	Bovine	Brazil	Chaves	2015	32019968	https://doi.org/10.1038/s41598-020-58398-5	1100111101111110111111111111111111111100000	SB0822	Unknown4
G02538	M. bovis	ERR2659159	Human	Nigeria		2005	32211193	https://doi.org/10.1093/emph/eoaa005	1101111101111110111111111111101111111100000	SB0944	Af1
G02545	M. bovis	ERR2659162	Human	Switzerland		2000	32211193	https://doi.org/10.1093/emph/eoaa005	1101111101111110111111111111111111111100000	SB0120	Unknown2
G42039	M. bovis	SRR3085259	Human	Tunisia		2011	32211193	https://doi.org/10.1093/emph/eoaa005	1101111101111110111111111111111111111100000	SB0120	Unknown2
G38463	M. bovis	SRR7131025	Human	Morocco		2016	32211193	https://doi.org/10.1093/emph/eoaa005	1101111101111110111111111111111111111100000	SB0120	Unknown2
G38462	M. bovis	SRR7131117	Human	Italy		2016	32211193	https://doi.org/10.1093/emph/eoaa005	1101111101111110111111111111111111111100000	SB0120	Unknown2
MALI-53b	M. bovis	ERR4769566	Bovine	Mali	Bamako	2007	This study		1001101100111110111111111111101111111100000	New pattern	Af1
MALI-38b	M. bovis	ERR4769567	Bovine	Mali	Bamako	2007	This study		1101101101111110111111111111101111111100000	SB0300	Af1
CHAD-491	M. bovis	ERR4769568	Bovine	Chad	N'Djamena	2002	This study		1101111101111110111111111111101111111100000	SB0944	Af1
MALI-51b	M. bovis	ERR4769569	Bovine	Mali	Bamako	2007	This study		1100011101111110111111111111111111111100000	SB0134	Unknown7
MALI-18b	M. bovis	ERR4769570	Bovine	Mali	Bamako	2007	This study		1100011101111110111111111011111111111100000	SB0991	Unknown7
